# Supplementary material for: HERC5 downregulation in non-small cell lung cancer is associated with altered energy metabolism and metastasis
Source: J Exp Clin Cancer Res. 2024 Apr 11;43:110. doi: 10.1186/s13046-024-03020-z (PMC11008035; doi:10.1186/s13046-024-03020-z)
Supplement: Supplementary file 2 — Additional file 2: Supplemental Table 1. Mass Spectrometry data of differentially expressed proteins. List containing all differentially expressed proteins detected by Mass Spectrometry (p< 0.05) in A549 parental vs. HERC5 KO and HTB56 EC vs. HERC5 OE, A549 PAR treated vs KO treated, A549 untreated vs. treated and cell lines. [file 13046_2024_3020_MOESM2_ESM.xlsx]

## Sheet: HTB56 OE vs EC
Table1: Differentially expressed proteins in HTB56 HERC5 OE vs EC
Gene names	Protein names	p-value < 0.05	Difference
Downregulated in OE
C2orf47	Uncharacterized protein C2orf47, mitochondrial	0.0148212	-3.13328
NFKB2	Nuclear factor NF-kappa-B p100 subunit;Nuclear factor NF-kappa-B p52 subunit	0.0422138	-2.38617
MYO1E	Unconventional myosin-Ie	0.0478961	-1.74984
VGF	Neurosecretory protein VGF;Neuroendocrine regulatory peptide-1;Neuroendocrine regulatory peptide-2;Antimicrobial peptide VGF[554-577]	0.0238111	-1.64136
NES	Nestin	0.00932504	-1.62304
XPO7	Exportin-7	0.0282821	-1.43054
KIF2A	Kinesin-like protein KIF2A	0.0234741	-1.4268
FTH1	Ferritin heavy chain;Ferritin heavy chain, N-terminally processed	0.0413827	-1.20952
MTHFD2	Bifunctional methylenetetrahydrofolate dehydrogenase/cyclohydrolase, mitochondrial;NAD-dependent methylenetetrahydrofolate dehydrogenase;Methenyltetrahydrofolate cyclohydrolase	0.0307595	-1.15354
IPO8	Importin-8	0.0414674	-0.980467
RPRD1B	Regulation of nuclear pre-mRNA domain-containing protein 1B	0.0368507	-0.901684
ACAA1	3-ketoacyl-CoA thiolase, peroxisomal	0.0197496	-0.779448
HEXA	Beta-hexosaminidase subunit alpha	0.0399679	-0.751539
SPAG7	Sperm-associated antigen 7	0.0286396	-0.72162
SMARCB1	SWI/SNF-related matrix-associated actin-dependent regulator of chromatin subfamily B member 1	0.0140012	-0.70043
Upregulated in OE
DNAJB6;DNAJB3	DnaJ homolog subfamily B member 6;DnaJ homolog subfamily B member 3	0.00527742	0.599789
TALDO1	Transaldolase	0.0182078	0.626292
SSBP1	Single-stranded DNA-binding protein, mitochondrial	0.0420612	0.656453
KPNA1	Importin subunit alpha-5;Importin subunit alpha-5, N-terminally processed	0.0367217	0.687317
HSPA5	78 kDa glucose-regulated protein	0.0431444	0.736495
IMPDH2	Inosine-5-monophosphate dehydrogenase 2	0.0251003	0.740623
NDUFB9	NADH dehydrogenase [ubiquinone] 1 beta subcomplex subunit 9	0.00134426	0.741352
SPR	Sepiapterin reductase	0.0111511	0.741543
CAV1	Caveolin-1	0.0128268	0.748959
EEF1D	Elongation factor 1-delta	0.0244855	0.757864
PLEC	Plectin	0.0444619	0.786183
RFC3	Replication factor C subunit 3	0.0042975	0.807267
PSMD10	26S proteasome non-ATPase regulatory subunit 10	0.00513883	0.82402
SYPL1	Synaptophysin-like protein 1	0.0422745	0.828412
DYNC1LI1	Cytoplasmic dynein 1 light intermediate chain 1	0.017149	0.856642
CPOX	Oxygen-dependent coproporphyrinogen-III oxidase, mitochondrial	0.0131452	0.871221
PLP2	Proteolipid protein 2	0.00510925	0.877796
MEMO1	Protein MEMO1	0.0108493	0.88276
CD2AP	CD2-associated protein	0.0332885	0.912839
MRPL19	39S ribosomal protein L19, mitochondrial	0.0359255	0.95048
CPT1A	Carnitine O-palmitoyltransferase 1, liver isoform	0.0418401	0.965721
EXOSC3	Exosome complex component RRP40	0.0176547	0.987596
PML	Protein PML	0.0294117	1.02705
SH3GL1	Endophilin-A2	0.0391374	1.09468
YTHDF3	YTH domain-containing family protein 3	0.00174695	1.10034
RPS21	40S ribosomal protein S21	0.0354608	1.10421
ESD	S-formylglutathione hydrolase	0.0498114	1.13292
MRPL1	39S ribosomal protein L1, mitochondrial	0.0258439	1.15878
BOLA2	BolA-like protein 2	0.0341251	1.17363
CPSF1	Cleavage and polyadenylation specificity factor subunit 1	0.0333078	1.19461
RPE	Ribulose-phosphate 3-epimerase	0.0186165	1.20163
NDUFB4	NADH dehydrogenase [ubiquinone] 1 beta subcomplex subunit 4	0.0390442	1.21872
YKT6	Synaptobrevin homolog YKT6	0.0490684	1.22547
FABP4	Fatty acid-binding protein, adipocyte	0.0102067	1.29158
NDUFB8	NADH dehydrogenase [ubiquinone] 1 beta subcomplex subunit 8, mitochondrial	0.0118128	1.32329
HSDL2	Hydroxysteroid dehydrogenase-like protein 2	0.0454212	1.33184
RAD50	DNA repair protein RAD50	0.00683292	1.39533
EHD4	EH domain-containing protein 4	0.0335644	1.42508
HIBADH	3-hydroxyisobutyrate dehydrogenase, mitochondrial	0.0140641	1.43515
NDUFB3	NADH dehydrogenase [ubiquinone] 1 beta subcomplex subunit 3	0.0172353	1.44749
FXN	Frataxin, mitochondrial;Frataxin intermediate form;Frataxin(56-210);Frataxin(78-210);Frataxin mature form	0.0164218	1.46165
COPS8	COP9 signalosome complex subunit 8	0.0308	1.55183
RALB	Ras-related protein Ral-B	0.048765	1.56277
SON	Protein SON	0.0171844	1.57338
IMPDH1	Inosine-5-monophosphate dehydrogenase 1	0.00768223	1.57542
POP1	Ribonucleases P/MRP protein subunit POP1	0.0149341	1.67545
AGPAT9	Glycerol-3-phosphate acyltransferase 3	0.0109254	1.74503
NUP88	Nuclear pore complex protein Nup88	0.00179649	1.74868
MRPL50	39S ribosomal protein L50, mitochondrial	0.0107049	1.81114
LTA4H	Leukotriene A-4 hydrolase	0.029806	1.84059
PPIL3	Peptidyl-prolyl cis-trans isomerase-like 3	0.0113768	1.87317
CEBPZ	CCAAT/enhancer-binding protein zeta	0.0160859	2.04534
CTSC	Dipeptidyl peptidase 1;Dipeptidyl peptidase 1 exclusion domain chain;Dipeptidyl peptidase 1 heavy chain;Dipeptidyl peptidase 1 light chain	0.0495836	2.20508
AK1	Adenylate kinase isoenzyme 1	0.030965	2.36696
MCMBP	Mini-chromosome maintenance complex-binding protein	0.000131656	2.6987
RNASEH2A	Ribonuclease H2 subunit A	0.0174338	2.80658

## Sheet: A549 PAR vs KO
Table 1: Differentially expressed proteins in A549 PAR vs KO
Gene names	Protein names	p-value < 0.05	Difference
Upregulated in KO vs par
PHIP	PH-interacting protein	0.000726449	5.4139
SREK1	Splicing regulatory glutamine/lysine-rich protein 1	0.00699284	4.78835
DDAH2	N(G),N(G)-dimethylarginine dimethylaminohydrolase 2	0.0296407	3.51863
RB1CC1	RB1-inducible coiled-coil protein 1	0.0412779	3.39811
EGLN1	Egl nine homolog 1	0.00699206	2.66549
EPDR1	Mammalian ependymin-related protein 1	0.00616874	2.57075
DDRGK1	DDRGK domain-containing protein 1	0.0101041	2.18045
AKT1S1	Proline-rich AKT1 substrate 1	0.0243108	2.15692
LIN7C	Protein lin-7 homolog C	0.00358852	2.00831
DCD	Dermcidin;Survival-promoting peptide;DCD-1	0.00721434	1.90591
NUMB	Protein numb homolog	0.00779396	1.6606
ZC3H18	Zinc finger CCCH domain-containing protein 18	0.0372514	1.62873
MARCKSL1	MARCKS-related protein	0.0403968	1.56466
BIN1	Myc box-dependent-interacting protein 1	0.0314441	1.53062
CTSZ	Cathepsin Z	0.0091176	1.51778
AGR2	Anterior gradient protein 2 homolog	0.000768794	1.51333
TMCO1	Transmembrane and coiled-coil domain-containing protein 1	0.0435633	1.49843
PPIG	Peptidyl-prolyl cis-trans isomerase G	0.0321794	1.49758
PNPO	Pyridoxine-5-phosphate oxidase	0.0100929	1.46998
HAGH	Hydroxyacylglutathione hydrolase, mitochondrial	0.0302974	1.37751
SLC27A2	Very long-chain acyl-CoA synthetase	0.0165465	1.28528
SRSF10	Serine/arginine-rich splicing factor 10	0.0221053	1.24424
SZRD1	SUZ domain-containing protein 1	0.0400796	1.21344
CAST	Calpastatin	0.024767	1.19297
CHMP4B	Charged multivesicular body protein 4b	0.0339665	1.18253
CNN3	Calponin-3	0.0147772	1.14619
HEXIM1	Protein HEXIM1	0.0179703	1.13636
CD151	CD151 antigen	0.0211507	1.1164
PTRHD1	Putative peptidyl-tRNA hydrolase PTRHD1	0.0170335	1.10435
PEA15	Astrocytic phosphoprotein PEA-15	0.0180454	1.09987
SEPT8	Septin-8	0.0347447	1.07513
SLC9A3R1	Na(+)/H(+) exchange regulatory cofactor NHE-RF1	0.00378959	1.07291
DBNL	Drebrin-like protein	0.0106939	1.04959
MYADM	Myeloid-associated differentiation marker	0.0151954	0.994201
CIRBP	Cold-inducible RNA-binding protein	0.0277075	0.939221
PDLIM1	PDZ and LIM domain protein 1	0.00969373	0.90372
ANXA4	Annexin A4	0.015542	0.893969
ATP2B1	Plasma membrane calcium-transporting ATPase 1	0.0118337	0.882177
PQBP1	Polyglutamine-binding protein 1	0.0111235	0.875296
DYNC1LI2	Cytoplasmic dynein 1 light intermediate chain 2	0.00320921	0.861159
GLRX	Glutaredoxin-1	0.0105309	0.853948
DBI	Acyl-CoA-binding protein	0.0298741	0.853608
KIAA1598	Shootin-1	0.0087592	0.834627
ATP6V1G1	V-type proton ATPase subunit G 1	0.0485698	0.833274
FIP1L1	Pre-mRNA 3-end-processing factor FIP1	0.0167962	0.833149
EPB41L1	Band 4.1-like protein 1	0.00164613	0.832507
HSPA6;HSPA7	Heat shock 70 kDa protein 6;Putative heat shock 70 kDa protein 7	0.00769059	0.8245
CMPK1	UMP-CMP kinase	0.028042	0.810808
CRIP2	Cysteine-rich protein 2	0.0177257	0.800298
ALDH16A1	Aldehyde dehydrogenase family 16 member A1	0.00721738	0.785976
LAMB1	Laminin subunit beta-1	0.00952725	0.774913
MAPK1IP1L	MAPK-interacting and spindle-stabilizing protein-like	0.0122489	0.770822
YWHAH	14-3-3 protein eta	0.0487238	0.766828
MRPL49	39S ribosomal protein L49, mitochondrial	0.0151846	0.766545
ADI1	1,2-dihydroxy-3-keto-5-methylthiopentene dioxygenase	0.0372431	0.766293
CAPRIN1	Caprin-1	0.00441585	0.725904
TES	Testin	0.0383868	0.723819
CAPG	Macrophage-capping protein	0.0289672	0.71435
CAT	Catalase	0.0211295	0.708355
CARHSP1	Calcium-regulated heat stable protein 1	0.0169092	0.69841
TCOF1	Treacle protein	0.0486032	0.694525
CNPY2	Protein canopy homolog 2	0.0128539	0.690784
CPLX2	Complexin-2	0.0201632	0.677383
CTSD	Cathepsin D;Cathepsin D light chain;Cathepsin D heavy chain	0.015995	0.667526
PTMA	Prothymosin alpha;Prothymosin alpha, N-terminally processed;Thymosin alpha-1	0.0160833	0.657442
PPM1B	Protein phosphatase 1B	0.0401943	0.650717
CD44	CD44 antigen	0.0272227	0.643759
LPP	Lipoma-preferred partner	0.0360708	0.623629
DYNLRB1;DYNLRB2	Dynein light chain roadblock-type 1;Dynein light chain roadblock-type 2	0.0186609	0.617235
CYB5A	Cytochrome b5	0.0217941	0.616357
HIST1H2AJ;HIST1H2AH;HIST1H2AD;HIST1H2AG;HIST2H2AA3;H2AFJ;HIST2H2AC	Histone H2A type 1-J;Histone H2A type 1-H;Histone H2A type 1-D;Histone H2A type 1;Histone H2A type 2-A;Histone H2A.J;Histone H2A type 2-C	0.0139023	0.599939
NUDCD2	NudC domain-containing protein 2	0.0205719	0.58959
LUC7L2	Putative RNA-binding protein Luc7-like 2	0.0440675	0.586554
Downregulated in KO vs par
NCAPD2	Condensin complex subunit 1	0.00675969	-0.584029
CS	Citrate synthase, mitochondrial	0.0416279	-0.58562
LAP3	Cytosol aminopeptidase	0.0160089	-0.631379
EIF3K	Eukaryotic translation initiation factor 3 subunit K	0.0225967	-0.644478
DRG1	Developmentally-regulated GTP-binding protein 1	0.0062962	-0.654806
ACOT1;ACOT2	Acyl-coenzyme A thioesterase 1;Acyl-coenzyme A thioesterase 2, mitochondrial	0.0480612	-0.66897
NDUFA13	NADH dehydrogenase [ubiquinone] 1 alpha subcomplex subunit 13	0.00243335	-0.670325
EHD2	EH domain-containing protein 2	0.037144	-0.688599
TOMM70A	Mitochondrial import receptor subunit TOM70	0.027826	-0.689283
MYOF	Myoferlin	0.00991983	-0.707493
UQCRC1	Cytochrome b-c1 complex subunit 1, mitochondrial	0.023562	-0.708467
CSDE1	Cold shock domain-containing protein E1	0.000257185	-0.729126
UROD	Uroporphyrinogen decarboxylase	0.00454873	-0.733268
HADHB	Trifunctional enzyme subunit beta, mitochondrial;3-ketoacyl-CoA thiolase	0.0398337	-0.73369
FAHD1	Acylpyruvase FAHD1, mitochondrial	0.0437295	-0.745991
NUP35	Nucleoporin NUP53	0.0271169	-0.756024
COX17	Cytochrome c oxidase copper chaperone	0.0490178	-0.75686
RPS10;RPS10P5	40S ribosomal protein S10;Putative 40S ribosomal protein S10-like	0.0221417	-0.773629
MTHFD2	Bifunctional methylenetetrahydrofolate dehydrogenase/cyclohydrolase, mitochondrial;NAD-dependent methylenetetrahydrofolate dehydrogenase;Methenyltetrahydrofolate cyclohydrolase	0.0438768	-0.775712
HMOX1	Heme oxygenase 1	0.000740117	-0.776102
KPNA2	Importin subunit alpha-1	0.0369498	-0.789011
TNS3	Tensin-3	0.01299	-0.797893
DNAJA3	DnaJ homolog subfamily A member 3, mitochondrial	0.0499642	-0.820078
GOPC	Golgi-associated PDZ and coiled-coil motif-containing protein	0.00479034	-0.825805
AAR2	Protein AAR2 homolog	0.0220126	-0.825971
MT-CO2	Cytochrome c oxidase subunit 2	0.0223443	-0.828929
UQCRC2	Cytochrome b-c1 complex subunit 2, mitochondrial	0.0354013	-0.849146
SRSF6	Serine/arginine-rich splicing factor 6	0.000624884	-0.857748
GFM1	Elongation factor G, mitochondrial	0.0469567	-0.859375
TATDN1	Putative deoxyribonuclease TATDN1	0.0299588	-0.860718
WDR43	WD repeat-containing protein 43	0.0432249	-0.880075
EFHD2	EF-hand domain-containing protein D2	0.00465511	-0.888062
ATP6V0C	V-type proton ATPase 16 kDa proteolipid subunit	0.0378219	-0.912373
SLIRP	SRA stem-loop-interacting RNA-binding protein, mitochondrial	0.0031995	-0.913824
ATP5O	ATP synthase subunit O, mitochondrial	0.0496229	-0.926465
TSFM	Elongation factor Ts, mitochondrial	0.0264209	-0.953324
ORMDL1;ORMDL2	ORM1-like protein 1;ORM1-like protein 2	0.0368329	-0.955932
GTPBP4	Nucleolar GTP-binding protein 1	0.00957653	-0.964031
SDCBP	Syntenin-1	0.0438103	-0.96928
CAV1	Caveolin-1	0.021202	-0.986477
IDH3B	Isocitrate dehydrogenase [NAD] subunit beta, mitochondrial	0.011252	-1.00919
SARS2	Serine--tRNA ligase, mitochondrial	0.0194915	-1.01043
KRT81	Keratin, type II cuticular Hb1	0.00783764	-1.02279
ARFGAP1	ADP-ribosylation factor GTPase-activating protein 1	0.00555612	-1.03358
ELAC2	Zinc phosphodiesterase ELAC protein 2	0.0330995	-1.03615
IMMT	MICOS complex subunit MIC60	0.031026	-1.05518
SQRDL	Sulfide:quinone oxidoreductase, mitochondrial	0.0380812	-1.07842
CPSF1	Cleavage and polyadenylation specificity factor subunit 1	0.0436534	-1.08875
KRT7	Keratin, type II cytoskeletal 7	0.0302775	-1.09867
SFXN3	Sideroflexin-3	0.0143743	-1.10376
FECH	Ferrochelatase, mitochondrial	0.0288152	-1.1159
SCO1	Protein SCO1 homolog, mitochondrial	0.0345056	-1.12652
ATP6V1C1	V-type proton ATPase subunit C 1	0.00401847	-1.12969
HSDL2	Hydroxysteroid dehydrogenase-like protein 2	0.03822	-1.13059
UBA6	Ubiquitin-like modifier-activating enzyme 6	0.0163092	-1.1779
PHB2	Prohibitin-2	0.0173185	-1.1855
PRPSAP1	Phosphoribosyl pyrophosphate synthase-associated protein 1	0.0328836	-1.21336
PITRM1	Presequence protease, mitochondrial	0.0123974	-1.24103
SLC25A3	Phosphate carrier protein, mitochondrial	0.0343337	-1.26099
SMARCA1	Probable global transcription activator SNF2L1	0.0295082	-1.31359
MRPS9	28S ribosomal protein S9, mitochondrial	0.0128801	-1.31676
SLC25A13	Calcium-binding mitochondrial carrier protein Aralar2	0.0273291	-1.33322
ACAD9	Acyl-CoA dehydrogenase family member 9, mitochondrial	0.0469536	-1.34277
GRSF1	G-rich sequence factor 1	0.0437036	-1.37729
PGAM5	Serine/threonine-protein phosphatase PGAM5, mitochondrial	0.0486594	-1.40013
CDC42EP4	Cdc42 effector protein 4	0.0399789	-1.41427
POLDIP2	Polymerase delta-interacting protein 2	0.0206627	-1.43405
BUD31	Protein BUD31 homolog	0.0371213	-1.43433
MRPL16	39S ribosomal protein L16, mitochondrial	0.0411685	-1.43724
NDRG1	Protein NDRG1	0.00884054	-1.49777
MRPL4	39S ribosomal protein L4, mitochondrial	0.0168218	-1.50628
MTCH2	Mitochondrial carrier homolog 2	0.043864	-1.53494
MRPS25	28S ribosomal protein S25, mitochondrial	0.0129697	-1.56054
SEH1L	Nucleoporin SEH1	0.0364286	-1.57663
SUCLA2	Succinyl-CoA ligase [ADP-forming] subunit beta, mitochondrial	0.00687092	-1.58623
FDXR	NADPH:adrenodoxin oxidoreductase, mitochondrial	0.0171145	-1.59114
GLS	Glutaminase kidney isoform, mitochondrial	0.0394818	-1.59972
MRPL13	39S ribosomal protein L13, mitochondrial	0.0188637	-1.65062
MRPS31	28S ribosomal protein S31, mitochondrial	0.0439858	-1.75685
DUSP23	Dual specificity protein phosphatase 23	0.0104808	-1.77136
MRPS18B	28S ribosomal protein S18b, mitochondrial	0.00224931	-1.79963
GBAS	Protein NipSnap homolog 2	0.037558	-1.86845
MRPL1	39S ribosomal protein L1, mitochondrial	0.0360325	-1.88142
ATAD1	ATPase family AAA domain-containing protein 1	0.0378488	-1.8881
CYP24A1	1,25-dihydroxyvitamin D(3) 24-hydroxylase, mitochondrial	0.0048053	-1.98619
SAMM50	Sorting and assembly machinery component 50 homolog	0.0165819	-2.11007
ATAD3A	ATPase family AAA domain-containing protein 3A	0.0178091	-2.14263
NDUFS2	NADH dehydrogenase [ubiquinone] iron-sulfur protein 2, mitochondrial	0.00241976	-2.53308

## Sheet: A549 PAR treated vs KO treated
Table 1: Differentially expressed proteins in A549 PAR treated vs HERC5 KO treated
Gene names	Protein names	p-value < 0.05	Difference
Upregulated in KO treated vs par treated
RBM25	RNA-binding protein 25	8.18533e-05	1.17869
AGR2	Anterior gradient protein 2 homolog	9.5918e-05	1.28426
ANXA4	Annexin A4	0.000214927	0.721441
BIN1	Myc box-dependent-interacting protein 1	0.000236454	6.42797
DCBLD2	Discoidin, CUB and LCCL domain-containing protein 2	0.000730381	1.34913
CYP4F11;CYP4F3;CYP4F2	Phylloquinone omega-hydroxylase CYP4F11;Docosahexaenoic acid omega-hydroxylase CYP4F3;Phylloquinone omega-hydroxylase CYP4F2	0.00120186	2.13986
ALDH3A1	Aldehyde dehydrogenase, dimeric NADP-preferring	0.00170127	0.939143
YIPF3	Protein YIPF3;Protein YIPF3, 36 kDa form III	0.00170695	1.57913
KRT18	Keratin, type I cytoskeletal 18	0.00175851	0.665798
RPA1	Replication protein A 70 kDa DNA-binding subunit;Replication protein A 70 kDa DNA-binding subunit, N-terminally processed	0.00196595	1.81205
ITGA6	Integrin alpha-6;Integrin alpha-6 heavy chain;Integrin alpha-6 light chain;Processed integrin alpha-6	0.00270174	1.17842
JUP	Junction plakoglobin	0.00276763	1.22854
ANXA8L2	Annexin A8-like protein 2	0.00322444	0.706508
CCT6B	T-complex protein 1 subunit zeta-2	0.00401031	1.18473
KRT8	Keratin, type II cytoskeletal 8	0.00428993	0.723984
OVCA2	Ovarian cancer-associated gene 2 protein	0.00513794	0.925257
SPCS1	Signal peptidase complex subunit 1	0.00552044	1.10633
EPHX1	Epoxide hydrolase 1	0.00624792	1.24659
PLS1	Plastin-1	0.00632507	1.07039
EIF4E	Eukaryotic translation initiation factor 4E	0.00686386	0.733967
AGK	Acylglycerol kinase, mitochondrial	0.00704694	1.22883
GOPC	Golgi-associated PDZ and coiled-coil motif-containing protein	0.0104759	0.775884
CRIP2	Cysteine-rich protein 2	0.0119848	1.49146
ABCD3	ATP-binding cassette sub-family D member 3	0.012635	2.70909
CTSD	Cathepsin D;Cathepsin D light chain;Cathepsin D heavy chain	0.0129133	0.642769
CAMK2D	Calcium/calmodulin-dependent protein kinase type II subunit delta	0.0145504	0.800336
DAK	Bifunctional ATP-dependent dihydroxyacetone kinase/FAD-AMP lyase (cyclizing);ATP-dependent dihydroxyacetone kinase;FAD-AMP lyase (cyclizing)	0.0145722	1.09887
KRT13	Keratin, type I cytoskeletal 13	0.0155775	0.831807
ZC3H15	Zinc finger CCCH domain-containing protein 15	0.0158656	0.873199
RDH11	Retinol dehydrogenase 11	0.0177814	0.687961
MTCH2	Mitochondrial carrier homolog 2	0.0179701	0.98934
PRKAA1	5-AMP-activated protein kinase catalytic subunit alpha-1	0.0193675	0.617731
NXF1	Nuclear RNA export factor 1	0.0206784	0.86314
LSM14A	Protein LSM14 homolog A	0.021678	2.20698
PREB	Prolactin regulatory element-binding protein	0.0219458	1.2605
EIF1AD	Probable RNA-binding protein EIF1AD	0.0222883	0.855289
CPT1A	Carnitine O-palmitoyltransferase 1, liver isoform	0.0227144	0.710287
MYO1E	Unconventional myosin-Ie	0.023625	0.731738
PREP	Prolyl endopeptidase	0.0236698	1.4744
AKR1D1	3-oxo-5-beta-steroid 4-dehydrogenase	0.0239114	0.783746
EML4	Echinoderm microtubule-associated protein-like 4	0.0240377	0.805523
XPNPEP1	Xaa-Pro aminopeptidase 1	0.0246175	0.993682
ARL8B;ARL8A	ADP-ribosylation factor-like protein 8B;ADP-ribosylation factor-like protein 8A	0.0254288	0.972203
CAPNS1	Calpain small subunit 1	0.0286066	0.745766
TEX264	Testis-expressed sequence 264 protein	0.029493	0.601893
MGST3	Microsomal glutathione S-transferase 3	0.0335438	2.17809
OCIAD2	OCIA domain-containing protein 2	0.0339192	1.27376
MRPL11	39S ribosomal protein L11, mitochondrial	0.0345505	0.825574
EPB41L1	Band 4.1-like protein 1	0.0345593	0.990528
NCKAP1	Nck-associated protein 1	0.0353117	0.881814
CPNE3	Copine-3	0.0416408	0.93567
CPPED1	Serine/threonine-protein phosphatase CPPED1	0.0422523	1.21886
RQCD1	Cell differentiation protein RCD1 homolog	0.0434306	2.09013
PNP	Purine nucleoside phosphorylase	0.0442349	0.617761
MARCH5	E3 ubiquitin-protein ligase MARCH5	0.0443125	1.35709
ADPGK	ADP-dependent glucokinase	0.0465405	1.79385
TIAL1	Nucleolysin TIAR	0.0469566	0.901133
AARSD1	Alanyl-tRNA editing protein Aarsd1	0.0471676	1.47526
HGD	Homogentisate 1,2-dioxygenase	0.0488588	1.29499
ACAA1	3-ketoacyl-CoA thiolase, peroxisomal	0.0492955	0.821188
UBFD1	Ubiquitin domain-containing protein UBFD1	0.0495695	1.38582
Downregulated in KO treated vs par treated
MRTO4	mRNA turnover protein 4 homolog	0.000412618	-1.40462
GAA	Lysosomal alpha-glucosidase;76 kDa lysosomal alpha-glucosidase;70 kDa lysosomal alpha-glucosidase	0.000615654	-3.32541
EFHD2	EF-hand domain-containing protein D2	0.0026184	-0.693292
DDX39A	ATP-dependent RNA helicase DDX39A	0.00324862	-1.51502
CSRP2	Cysteine and glycine-rich protein 2	0.00344663	-1.15117
ZC3H14	Zinc finger CCCH domain-containing protein 14	0.0046454	-1.96499
NASP	Nuclear autoantigenic sperm protein	0.00489504	-0.868111
C8orf33	UPF0488 protein C8orf33	0.00603665	-0.77272
AP3M1	AP-3 complex subunit mu-1	0.00756887	-1.51354
GOLT1B	Vesicle transport protein GOT1B	0.00763724	-0.963176
SPCS2	Signal peptidase complex subunit 2	0.00796941	-0.710299
SLC1A5	Neutral amino acid transporter B(0)	0.00927173	-0.912999
NELFE	Negative elongation factor E	0.00949783	-1.12967
AATF	Protein AATF	0.00964102	-2.71067
MSTO1	Protein misato homolog 1	0.00994537	-1.67043
PLIN3	Perilipin-3	0.0100397	-0.760242
MKI67	Antigen KI-67	0.010267	-3.04868
ATL2	Atlastin-2	0.0154062	-2.0569
PRPS2	Ribose-phosphate pyrophosphokinase 2	0.0177622	-0.905596
PCM1	Pericentriolar material 1 protein	0.0192253	-0.821017
SNW1	SNW domain-containing protein 1	0.0201141	-0.905275
MRPL39	39S ribosomal protein L39, mitochondrial	0.0222204	-0.872416
PAWR	PRKC apoptosis WT1 regulator protein	0.0234045	-0.729474
SMC2	Structural maintenance of chromosomes protein 2	0.0251326	-0.682831
PPIL3	Peptidyl-prolyl cis-trans isomerase-like 3	0.0265774	-1.09604
RPAP3	RNA polymerase II-associated protein 3	0.0272266	-1.18995
COMMD3	COMM domain-containing protein 3	0.0289124	-1.15359
DPP9	Dipeptidyl peptidase 9	0.0292689	-0.896988
RPS19	40S ribosomal protein S19	0.0315084	-0.680937
PHPT1	14 kDa phosphohistidine phosphatase	0.0345916	-1.09669
NAA50	N-alpha-acetyltransferase 50	0.0349799	-0.663808
HBA1	Hemoglobin subunit alpha	0.0373383	-0.991756
SNRPE	Small nuclear ribonucleoprotein E	0.0377783	-1.51319
CSTF1	Cleavage stimulation factor subunit 1	0.0393617	-1.04994
DDX52	Probable ATP-dependent RNA helicase DDX52	0.0420231	-0.85785
DFFA	DNA fragmentation factor subunit alpha	0.0424278	-1.08141
RPLP1	60S acidic ribosomal protein P1	0.0437455	-0.779585
NAA10	N-alpha-acetyltransferase 10	0.0439209	-1.09877
NOP16	Nucleolar protein 16	0.0475689	-0.985137
LRRFIP1	Leucine-rich repeat flightless-interacting protein 1	0.0483574	-0.630507
AKT1S1	Proline-rich AKT1 substrate 1	0.0492545	-1.59258

## Sheet: A549 untreated vs. treated
Table 1: Differentially expressed proteins in A549 untreated vs treated
Gene names	Protein names	p-value < 0.05	Difference
Upregulated in untreated
CHMP3	Charged multivesicular body protein 3	2.70541e-05	0.626105
SART1	U4/U6.U5 tri-snRNP-associated protein 1	0.000653824	0.60274
FHL2	Four and a half LIM domains protein 2	0.000673071	0.838321
TRMT112	Multifunctional methyltransferase subunit TRM112-like protein	0.000989558	0.675586
HMGB3	High mobility group protein B3	0.00189856	0.738943
PNPO	Pyridoxine-5-phosphate oxidase	0.00208043	0.673912
PROCR	Endothelial protein C receptor	0.00233196	0.815804
SFT2D2	Vesicle transport protein SFT2B	0.00270902	1.64592
VTI1B	Vesicle transport through interaction with t-SNAREs homolog 1B	0.00302281	0.752061
SCARB1	Scavenger receptor class B member 1	0.00313961	0.933053
CTSZ	Cathepsin Z	0.00334124	0.808359
PRNP	Major prion protein	0.00349103	0.710463
CHMP2B	Charged multivesicular body protein 2b	0.00385827	0.688519
NUMA1	Nuclear mitotic apparatus protein 1	0.00504477	1.00268
PIN4	Peptidyl-prolyl cis-trans isomerase NIMA-interacting 4	0.00527901	0.664278
MKI67	Antigen KI-67	0.00532207	3.10514
UBE2T	Ubiquitin-conjugating enzyme E2 T	0.00550949	1.23666
SMC1A	Structural maintenance of chromosomes protein 1A	0.00585995	0.873329
AAMP	Angio-associated migratory cell protein	0.00587192	0.731658
CCDC97	Coiled-coil domain-containing protein 97	0.00631908	0.663086
AKT1S1	Proline-rich AKT1 substrate 1	0.00662838	0.678856
MCM5	DNA replication licensing factor MCM5	0.00687143	0.584075
RAB8A	Ras-related protein Rab-8A	0.00694724	0.611688
MCM3	DNA replication licensing factor MCM3	0.00714875	0.675104
PNO1	RNA-binding protein PNO1	0.00733869	0.88068
SON	Protein SON	0.00745967	0.673524
SMC4	Structural maintenance of chromosomes protein 4	0.00780129	1.01882
CHCHD2;CHCHD2P9	Coiled-coil-helix-coiled-coil-helix domain-containing protein 2;Putative coiled-coil-helix-coiled-coil-helix domain-containing protein CHCHD2P9, mitochondrial	0.00876902	0.742369
CLCC1	Chloride channel CLIC-like protein 1	0.00918168	0.669765
RSRC2	Arginine/serine-rich coiled-coil protein 2	0.00930374	0.723228
ITGAV	Integrin alpha-V;Integrin alpha-V heavy chain;Integrin alpha-V light chain	0.00953011	0.726829
RTFDC1	Protein RTF2 homolog	0.00981277	0.729617
UCK2	Uridine-cytidine kinase 2	0.0105307	0.668101
LAMTOR5	Ragulator complex protein LAMTOR5	0.0105878	0.740492
KRT14;KRT17	Keratin, type I cytoskeletal 14;Keratin, type I cytoskeletal 17	0.0105977	0.640201
DUT	Deoxyuridine 5-triphosphate nucleotidohydrolase, mitochondrial	0.0109366	0.659559
MYO15B	Unconventional myosin-XVB	0.0123231	1.38644
GLG1	Golgi apparatus protein 1	0.0125837	0.920887
CCDC86	Coiled-coil domain-containing protein 86	0.0142585	0.659482
HN1	Hematological and neurological expressed 1 protein;Hematological and neurological expressed 1 protein, N-terminally processed	0.0148477	0.70846
TIMM8B	Mitochondrial import inner membrane translocase subunit Tim8 B	0.0150387	0.734703
SMARCE1	SWI/SNF-related matrix-associated actin-dependent regulator of chromatin subfamily E member 1	0.0151368	0.634726
AHNAK2	Protein AHNAK2	0.0152265	1.48486
BMS1	Ribosome biogenesis protein BMS1 homolog	0.0166009	0.678657
PLS1	Plastin-1	0.0166885	1.2081
BZW2	Basic leucine zipper and W2 domain-containing protein 2	0.0167681	0.667818
UBE2C	Ubiquitin-conjugating enzyme E2 C	0.0168525	1.27614
COASY	Bifunctional coenzyme A synthase;Phosphopantetheine adenylyltransferase;Dephospho-CoA kinase	0.0170306	0.585434
HIST1H2BH;HIST2H2BF	Histone H2B type 1-H;Histone H2B type 2-F	0.0176455	0.613523
TOP2A	DNA topoisomerase 2-alpha	0.0179244	1.40628
SCD	Acyl-CoA desaturase	0.0193219	1.41965
CDK1	Cyclin-dependent kinase 1	0.019677	0.756081
MBNL1	Muscleblind-like protein 1	0.020731	0.618264
ARL6IP4	ADP-ribosylation factor-like protein 6-interacting protein 4	0.0210605	0.75131
GTF2F2	General transcription factor IIF subunit 2	0.0216875	0.763084
PRPF31	U4/U6 small nuclear ribonucleoprotein Prp31	0.0220441	0.787387
TFRC	Transferrin receptor protein 1;Transferrin receptor protein 1, serum form	0.0221055	0.868371
SERF2	Small EDRK-rich factor 2	0.0224449	1.14936
XRCC1	DNA repair protein XRCC1	0.0232425	0.629008
ADD1	Alpha-adducin	0.02353	0.702124
HMGCS1	Hydroxymethylglutaryl-CoA synthase, cytoplasmic	0.0238075	1.14295
UBE2S	Ubiquitin-conjugating enzyme E2 S	0.0239664	0.740646
STMN1	Stathmin	0.0241969	0.59377
NCAPH	Condensin complex subunit 2	0.0246218	1.77086
MCM6	DNA replication licensing factor MCM6	0.0249766	0.590059
NUP210	Nuclear pore membrane glycoprotein 210	0.0272064	0.743548
SNW1	SNW domain-containing protein 1	0.0275158	0.691525
HIST1H2AJ;HIST1H2AH;HIST1H2AD;HIST1H2AG;HIST2H2AA3;H2AFJ;HIST2H2AC	Histone H2A type 1-J;Histone H2A type 1-H;Histone H2A type 1-D;Histone H2A type 1;Histone H2A type 2-A;Histone H2A.J;Histone H2A type 2-C	0.028023	0.588794
CTSD	Cathepsin D;Cathepsin D light chain;Cathepsin D heavy chain	0.0297557	0.736846
MCM2	DNA replication licensing factor MCM2	0.031477	0.583349
HTATSF1	HIV Tat-specific factor 1	0.0323574	0.824071
MISP	Mitotic interactor and substrate of PLK1	0.032913	0.923136
CKS1B	Cyclin-dependent kinases regulatory subunit 1	0.033126	1.05101
DDX52	Probable ATP-dependent RNA helicase DDX52	0.0340517	0.620732
SP3	Transcription factor Sp3	0.0342296	0.646346
MSH6	DNA mismatch repair protein Msh6	0.0343763	0.841061
COPS6	COP9 signalosome complex subunit 6	0.0347049	0.734886
MCM7	DNA replication licensing factor MCM7	0.0347087	0.610988
GATAD2B	Transcriptional repressor p66-beta	0.0365355	0.766425
ABCF2	ATP-binding cassette sub-family F member 2	0.036887	0.703523
SRC	Proto-oncogene tyrosine-protein kinase Src	0.0379115	0.767958
ZNF787	Zinc finger protein 787	0.0387875	0.634055
MCM4	DNA replication licensing factor MCM4	0.0389184	0.844711
LMCD1	LIM and cysteine-rich domains protein 1	0.0397617	0.668344
DSG2	Desmoglein-2	0.0400318	0.630438
THEM6	Protein THEM6	0.040095	0.663216
DIDO1	Death-inducer obliterator 1	0.0413013	1.03774
HEXIM1	Protein HEXIM1	0.0436473	1.06089
NCAPD2	Condensin complex subunit 1	0.0441022	1.49504
TMA7	Translation machinery-associated protein 7	0.0456112	0.857974
HEXB	Beta-hexosaminidase subunit beta;Beta-hexosaminidase subunit beta chain B;Beta-hexosaminidase subunit beta chain A	0.0465292	0.835817
VRK1	Serine/threonine-protein kinase VRK1	0.0475869	0.928314
CCDC6	Coiled-coil domain-containing protein 6	0.0482832	0.688058
RRM2	Ribonucleoside-diphosphate reductase subunit M2	0.0492832	0.927501
Downregulated in untreated
ACTBL2	Beta-actin-like protein 2	5.23896e-05	-9.16749
SRP19	Signal recognition particle 19 kDa protein	0.00408142	-0.603256
FAS	Tumor necrosis factor receptor superfamily member 6	0.00538427	-1.14221
PSMF1	Proteasome inhibitor PI31 subunit	0.00714222	-0.630168
TYMP	Thymidine phosphorylase	0.00844531	-4.67099
ADCK4	AarF domain-containing protein kinase 4	0.00903879	-0.874716
SCARB2	Lysosome membrane protein 2	0.00904677	-1.10503
AK4	Adenylate kinase 4, mitochondrial	0.00958878	-1.17987
MAP2K2	Dual specificity mitogen-activated protein kinase kinase 2	0.0100228	-1.64759
STK39	STE20/SPS1-related proline-alanine-rich protein kinase	0.0106696	-0.957447
OGFR	Opioid growth factor receptor	0.0111783	-1.98437
NAMPT	Nicotinamide phosphoribosyltransferase	0.0113901	-1.69056
EHD4	EH domain-containing protein 4	0.0125264	-0.979968
GBP1	Interferon-induced guanylate-binding protein 1	0.0128246	-10.0122
GSTK1	Glutathione S-transferase kappa 1	0.0132677	-1.05222
DNAJC1	DnaJ homolog subfamily C member 1	0.0142064	-1.1314
LSR	Lipolysis-stimulated lipoprotein receptor	0.0173117	-0.86402
PNPT1	Polyribonucleotide nucleotidyltransferase 1, mitochondrial	0.0173879	-0.78405
TNFAIP2	Tumor necrosis factor alpha-induced protein 2	0.0185083	-3.65943
MPP6	MAGUK p55 subfamily member 6	0.0195168	-0.607123
BID	BH3-interacting domain death agonist;BH3-interacting domain death agonist p15;BH3-interacting domain death agonist p13;BH3-interacting domain death agonist p11	0.0199795	-0.668324
NT5C3A	Cytosolic 5-nucleotidase 3A	0.0206346	-3.09556
NNMT	Nicotinamide N-methyltransferase	0.0208508	-3.2461
RBMS1	RNA-binding motif, single-stranded-interacting protein 1	0.0208518	-0.696003
NMI	N-myc-interactor	0.0209541	-2.35377
GBP4	Guanylate-binding protein 4	0.0216026	-4.9772
DHRS7	Dehydrogenase/reductase SDR family member 7	0.0217101	-0.91647
UBE2L6	Ubiquitin/ISG15-conjugating enzyme E2 L6	0.0239165	-2.85299
TRAFD1	TRAF-type zinc finger domain-containing protein 1	0.0264412	-3.97437
STAT1	Signal transducer and activator of transcription 1-alpha/beta	0.0268273	-1.71936
LAP3	Cytosol aminopeptidase	0.0273527	-2.68304
PTPN1	Tyrosine-protein phosphatase non-receptor type 1	0.0277443	-1.57312
ANKFY1	Rabankyrin-5	0.0280662	-0.606791
FERMT2	Fermitin family homolog 2	0.0284914	-1.25572
B2M	Beta-2-microglobulin;Beta-2-microglobulin form pI 5.3	0.0291527	-2.7863
NDRG1	Protein NDRG1	0.029935	-0.878139
GBP5	Guanylate-binding protein 5	0.0300418	-4.34795
WARS	Tryptophan--tRNA ligase, cytoplasmic;T1-TrpRS;T2-TrpRS	0.0312122	-3.13427
STAT3	Signal transducer and activator of transcription 3	0.0315585	-1.51812
LGALS3BP	Galectin-3-binding protein	0.0319	-2.83623
HK1	Hexokinase-1	0.0328913	-1.20198
TGM2	Protein-glutamine gamma-glutamyltransferase 2	0.0335532	-1.82024
SQRDL	Sulfide:quinone oxidoreductase, mitochondrial	0.0346014	-2.04688
GUK1	Guanylate kinase	0.0350941	-1.48984
MACF1	Microtubule-actin cross-linking factor 1, isoforms 1/2/3/5	0.0353598	-0.780826
EIF2AK2	Interferon-induced, double-stranded RNA-activated protein kinase	0.0360861	-1.24332
CLPTM1L	Cleft lip and palate transmembrane protein 1-like protein	0.0366812	-0.713935
AKAP8L	A-kinase anchor protein 8-like	0.0371692	-0.729146
TOP1	DNA topoisomerase 1	0.0388234	-0.68622
TRIM25	E3 ubiquitin/ISG15 ligase TRIM25	0.0391089	-1.05387
RAI14	Ankycorbin	0.0398093	-1.29377
IFIT3	Interferon-induced protein with tetratricopeptide repeats 3	0.040297	-6.0093
CCDC9	Coiled-coil domain-containing protein 9	0.0429638	-1.31176
DNPEP	Aspartyl aminopeptidase	0.0431533	-1.54271
CEACAM1	Carcinoembryonic antigen-related cell adhesion molecule 1	0.0437362	-1.26315
SEC24A	Protein transport protein Sec24A	0.0443247	-0.665302
APOL2	Apolipoprotein L2	0.0445034	-4.85335
UBA6	Ubiquitin-like modifier-activating enzyme 6	0.0457451	-0.696271
CLIP2	CAP-Gly domain-containing linker protein 2	0.046073	-1.43973
SERPINB9	Serpin B9	0.0461108	-1.85616
HLA-C	HLA class I histocompatibility antigen, Cw-7 alpha chain	0.0464289	-3.90096
EHD1	EH domain-containing protein 1	0.046866	-1.09352
PSME2	Proteasome activator complex subunit 2	0.0468895	-1.43756
SOD2	Superoxide dismutase [Mn], mitochondrial	0.048553	-3.20724
CBR3	Carbonyl reductase [NADPH] 3	0.0486252	-0.732359
HLA-A	HLA class I histocompatibility antigen, A-3 alpha chain	0.049605	-2.68247
ANXA8L2	Annexin A8-like protein 2	0.0496597	-1.09602
MAP2K3	Dual specificity mitogen-activated protein kinase kinase 3	0.0496629	-0.946169
