# Supplementary material for: HERC5 downregulation in non-small cell lung cancer is associated with altered energy metabolism and metastasis
Source: J Exp Clin Cancer Res. 2024 Apr 11;43:110. doi: 10.1186/s13046-024-03020-z (PMC11008035; doi:10.1186/s13046-024-03020-z)
Supplement: Supplementary file 3 — Additional file 3: Supplemental Table 2. Panther Overrepresentation Test of differentially expressed proteins. List containing all GO terms enriched in A549 parental vs. HERC5 KO and HTB56 EC vs. HERC5 OE cell lines. [file 13046_2024_3020_MOESM3_ESM.xlsx]

## Sheet: HTB56 biological process
Table 2: GO term analysis of HTB56 - biological process
Analysis Type:	PANTHER Overrepresentation Test (Released 20220202)
Annotation Version and Release Date:	GO Ontology database DOI: 10.5281/zenodo.6399963 Released 2022-03-22
Analyzed List:	upload_1 (Homo sapiens)
Reference List:	Homo sapiens (all genes in database)
Test Type:	FISHER
Correction:	FDR
GO biological process complete	Homo sapiens - REFLIST (20589)	upload_1 (72)	upload_1 (expected)	upload_1 (over/under)	upload_1 (fold Enrichment)	upload_1 (raw P-value)	upload_1 (FDR)
mitochondrial electron transport, NADH to ubiquinone (GO:0006120)	45	4	.16	+	25.42	2.55E-05	1.43E-02
NADH dehydrogenase complex assembly (GO:0010257)	60	4	.21	+	19.06	7.35E-05	3.03E-02
mitochondrial respiratory chain complex I assembly (GO:0032981)	60	4	.21	+	19.06	7.35E-05	2.96E-02
proton motive force-driven mitochondrial ATP synthesis (GO:0042776)	64	4	.22	+	17.87	9.33E-05	3.65E-02
purine ribonucleoside triphosphate biosynthetic process (GO:0009206)	96	6	.34	+	17.87	1.50E-06	2.93E-03
purine nucleoside triphosphate biosynthetic process (GO:0009145)	97	6	.34	+	17.69	1.59E-06	2.76E-03
nucleoside triphosphate biosynthetic process (GO:0009142)	114	7	.40	+	17.56	2.13E-07	1.67E-03
ribonucleoside triphosphate biosynthetic process (GO:0009201)	102	6	.36	+	16.82	2.09E-06	3.28E-03
purine ribonucleoside triphosphate metabolic process (GO:0009205)	111	6	.39	+	15.46	3.34E-06	3.49E-03
purine nucleoside triphosphate metabolic process (GO:0009144)	116	6	.41	+	14.79	4.26E-06	3.92E-03
ribonucleoside triphosphate metabolic process (GO:0009199)	118	6	.41	+	14.54	4.68E-06	4.07E-03
nucleoside triphosphate metabolic process (GO:0009141)	140	7	.49	+	14.30	8.00E-07	2.51E-03
respiratory electron transport chain (GO:0022904)	112	5	.39	+	12.77	5.52E-05	2.62E-02
oxidative phosphorylation (GO:0006119)	118	5	.41	+	12.12	7.01E-05	2.97E-02
purine ribonucleotide biosynthetic process (GO:0009152)	195	7	.68	+	10.27	6.62E-06	5.46E-03
purine nucleotide biosynthetic process (GO:0006164)	204	7	.71	+	9.81	8.80E-06	6.90E-03
ribonucleotide biosynthetic process (GO:0009260)	210	7	.73	+	9.53	1.06E-05	7.53E-03
purine-containing compound biosynthetic process (GO:0072522)	216	7	.76	+	9.27	1.26E-05	7.60E-03
ribose phosphate biosynthetic process (GO:0046390)	217	7	.76	+	9.22	1.30E-05	7.54E-03
cellular respiration (GO:0045333)	188	6	.66	+	9.13	5.92E-05	2.65E-02
ATP metabolic process (GO:0046034)	207	6	.72	+	8.29	9.92E-05	3.79E-02
nucleotide biosynthetic process (GO:0009165)	268	7	.94	+	7.47	4.83E-05	2.52E-02
nucleoside phosphate biosynthetic process (GO:1901293)	270	7	.94	+	7.41	5.05E-05	2.47E-02
generation of precursor metabolites and energy (GO:0006091)	395	9	1.38	+	6.52	1.10E-05	7.47E-03
heterocycle biosynthetic process (GO:0018130)	885	14	3.09	+	4.52	2.24E-06	3.19E-03
aromatic compound biosynthetic process (GO:0019438)	895	14	3.13	+	4.47	2.55E-06	2.85E-03
organic cyclic compound biosynthetic process (GO:1901362)	1023	14	3.58	+	3.91	1.15E-05	7.53E-03
nucleobase-containing compound biosynthetic process (GO:0034654)	813	11	2.84	+	3.87	1.24E-04	4.53E-02
cellular nitrogen compound biosynthetic process (GO:0044271)	1381	18	4.83	+	3.73	9.91E-07	2.59E-03
organonitrogen compound biosynthetic process (GO:1901566)	1331	16	4.65	+	3.44	1.24E-05	7.75E-03
cellular aromatic compound metabolic process (GO:0006725)	2831	27	9.90	+	2.73	4.67E-07	2.44E-03
heterocycle metabolic process (GO:0046483)	2778	26	9.71	+	2.68	1.21E-06	2.72E-03
cellular nitrogen compound metabolic process (GO:0034641)	3354	31	11.73	+	2.64	8.01E-08	1.26E-03
organic substance biosynthetic process (GO:1901576)	2325	21	8.13	+	2.58	3.23E-05	1.75E-02
cellular biosynthetic process (GO:0044249)	2255	20	7.89	+	2.54	6.84E-05	2.98E-02
biosynthetic process (GO:0009058)	2390	21	8.36	+	2.51	4.85E-05	2.45E-02
organic cyclic compound metabolic process (GO:1901360)	3076	27	10.76	+	2.51	2.41E-06	3.14E-03
nucleobase-containing compound metabolic process (GO:0006139)	2610	22	9.13	+	2.41	5.66E-05	2.61E-02
cellular metabolic process (GO:0044237)	7138	46	24.96	+	1.84	6.16E-07	2.41E-03
organic substance metabolic process (GO:0071704)	7577	46	26.50	+	1.74	3.75E-06	3.67E-03
metabolic process (GO:0008152)	8019	48	28.04	+	1.71	2.52E-06	3.04E-03
nitrogen compound metabolic process (GO:0006807)	6583	39	23.02	+	1.69	1.15E-04	4.29E-02
cellular process (GO:0009987)	15176	68	53.07	+	1.28	1.03E-05	7.72E-03

## Sheet: HTB56 molecular function
Table 2: GO term analysis of HTB56 - molecular function
Analysis Type:	PANTHER Overrepresentation Test (Released 20220202)
Annotation Version and Release Date:	GO Ontology database DOI: 10.5281/zenodo.6399963 Released 2022-03-22
Analyzed List:	upload_1 (Homo sapiens)
Reference List:	Homo sapiens (all genes in database)
Test Type:	FISHER
Correction:	FDR
GO molecular function complete	Homo sapiens - REFLIST (20589)	upload_1 (72)	upload_1 (expected)	upload_1 (over/under)	upload_1 (fold Enrichment)	upload_1 (raw P-value)	upload_1 (FDR)
NADH dehydrogenase (ubiquinone) activity (GO:0008137)	42	4	.15	+	27.23	1.98E-05	4.86E-02
NADH dehydrogenase (quinone) activity (GO:0050136)	43	4	.15	+	26.60	2.16E-05	3.53E-02
NADH dehydrogenase activity (GO:0003954)	45	4	.16	+	25.42	2.55E-05	3.13E-02
NAD(P)H dehydrogenase (quinone) activity (GO:0003955)	46	4	.16	+	24.87	2.77E-05	2.71E-02
oxidoreductase activity (GO:0016491)	744	14	2.60	+	5.38	2.95E-07	1.45E-03

## Sheet: HTB56 cellular component
Table 2: GO term analysis of HTB56 - cellular component
Analysis Type:	PANTHER Overrepresentation Test (Released 20220202)
Annotation Version and Release Date:	GO Ontology database DOI: 10.5281/zenodo.6399963 Released 2022-03-22
Analyzed List:	upload_1 (Homo sapiens)
Reference List:	Homo sapiens (all genes in database)
Test Type:	FISHER
Correction:	FDR
GO cellular component complete	Homo sapiens - REFLIST (20589)	upload_1 (72)	upload_1 (expected)	upload_1 (over/under)	upload_1 (fold Enrichment)	upload_1 (raw P-value)	upload_1 (FDR)
iron-sulfur cluster assembly complex (GO:1990229)	11	2	.04	+	51.99	9.11E-04	4.89E-02
respiratory chain complex I (GO:0045271)	49	4	.17	+	23.34	3.49E-05	3.96E-03
NADH dehydrogenase complex (GO:0030964)	49	4	.17	+	23.34	3.49E-05	3.75E-03
mitochondrial respiratory chain complex I (GO:0005747)	49	4	.17	+	23.34	3.49E-05	3.56E-03
respiratory chain complex (GO:0098803)	89	4	.31	+	12.85	3.13E-04	2.13E-02
mitochondrial respirasome (GO:0005746)	92	4	.32	+	12.43	3.54E-04	2.33E-02
respirasome (GO:0070469)	99	4	.35	+	11.55	4.62E-04	2.86E-02
ficolin-1-rich granule (GO:0101002)	185	5	.65	+	7.73	5.30E-04	3.18E-02
mitochondrial protein-containing complex (GO:0098798)	293	7	1.02	+	6.83	8.34E-05	6.81E-03
mitochondrial matrix (GO:0005759)	486	9	1.70	+	5.30	5.39E-05	5.24E-03
mitochondrial inner membrane (GO:0005743)	493	9	1.72	+	5.22	6.01E-05	5.33E-03
organelle inner membrane (GO:0019866)	556	9	1.94	+	4.63	1.47E-04	1.07E-02
mitochondrial membrane (GO:0031966)	743	11	2.60	+	4.23	5.64E-05	5.23E-03
mitochondrial envelope (GO:0005740)	792	11	2.77	+	3.97	9.90E-05	7.77E-03
envelope (GO:0031975)	1251	16	4.37	+	3.66	5.72E-06	1.06E-03
organelle envelope (GO:0031967)	1251	16	4.37	+	3.66	5.72E-06	9.73E-04
secretory granule (GO:0030141)	875	11	3.06	+	3.59	2.34E-04	1.65E-02
mitochondrion (GO:0005739)	1667	18	5.83	+	3.09	1.35E-05	2.13E-03
nuclear protein-containing complex (GO:0140513)	1262	13	4.41	+	2.95	4.14E-04	2.64E-02
extracellular exosome (GO:0070062)	2100	20	7.34	+	2.72	2.49E-05	3.63E-03
extracellular vesicle (GO:1903561)	2123	20	7.42	+	2.69	2.91E-05	3.96E-03
extracellular organelle (GO:0043230)	2124	20	7.43	+	2.69	2.93E-05	3.74E-03
extracellular membrane-bounded organelle (GO:0065010)	2124	20	7.43	+	2.69	2.93E-05	3.52E-03
organelle lumen (GO:0043233)	5603	44	19.59	+	2.25	2.06E-09	8.40E-07
intracellular organelle lumen (GO:0070013)	5603	44	19.59	+	2.25	2.06E-09	7.00E-07
membrane-enclosed lumen (GO:0031974)	5603	44	19.59	+	2.25	2.06E-09	6.00E-07
cytoplasmic vesicle (GO:0031410)	2483	19	8.68	+	2.19	8.12E-04	4.74E-02
intracellular vesicle (GO:0097708)	2486	19	8.69	+	2.19	8.22E-04	4.66E-02
vesicle (GO:0031982)	3964	28	13.86	+	2.02	1.23E-04	9.26E-03
cytosol (GO:0005829)	5444	38	19.04	+	2.00	2.65E-06	6.01E-04
protein-containing complex (GO:0032991)	5702	36	19.94	+	1.81	6.09E-05	5.18E-03
intracellular membrane-bounded organelle (GO:0043231)	12120	66	42.38	+	1.56	8.09E-10	4.13E-07
nucleus (GO:0005634)	7663	41	26.80	+	1.53	8.54E-04	4.71E-02
membrane-bounded organelle (GO:0043227)	13187	70	46.12	+	1.52	1.30E-11	1.32E-08
intracellular organelle (GO:0043229)	13209	69	46.19	+	1.49	2.19E-10	1.49E-07
organelle (GO:0043226)	14021	72	49.03	+	1.47	1.40E-12	2.85E-09
cytoplasm (GO:0005737)	12030	61	42.07	+	1.45	2.99E-06	6.10E-04
intracellular anatomical structure (GO:0005622)	14901	71	52.11	+	1.36	4.83E-09	1.23E-06

## Sheet: A549 biological process
Table 2: GO term analysis of A549 - biological process
Analysis Type:	PANTHER Overrepresentation Test (Released 20220202)
Annotation Version and Release Date:	GO Ontology database DOI: 10.5281/zenodo.6399963 Released 2022-03-22
Analyzed List:	upload_1 (Homo sapiens)
Reference List:	Homo sapiens (all genes in database)
Test Type:	FISHER
Correction:	FDR
GO biological process complete	Homo sapiens - REFLIST (20589)	upload_1 (163)	upload_1 (expected)	upload_1 (over/under)	upload_1 (fold Enrichment)	upload_1 (raw P-value)	upload_1 (FDR)
mitochondrial translation (GO:0032543)	108	12	.86	+	14.03	1.86E-10	2.91E-06
mitochondrial gene expression (GO:0140053)	139	13	1.10	+	11.81	2.28E-10	1.79E-06
aerobic respiration (GO:0009060)	158	11	1.25	+	8.79	9.92E-08	1.94E-04
proton transmembrane transport (GO:1902600)	123	8	.97	+	8.22	9.31E-06	7.68E-03
cellular respiration (GO:0045333)	188	12	1.49	+	8.06	6.28E-08	1.97E-04
oxidative phosphorylation (GO:0006119)	118	7	.93	+	7.49	5.95E-05	3.33E-02
energy derivation by oxidation of organic compounds (GO:0015980)	253	13	2.00	+	6.49	1.92E-07	2.74E-04
electron transport chain (GO:0022900)	166	8	1.31	+	6.09	7.16E-05	3.40E-02
ATP metabolic process (GO:0046034)	207	9	1.64	+	5.49	5.44E-05	3.28E-02
generation of precursor metabolites and energy (GO:0006091)	395	17	3.13	+	5.44	2.83E-08	1.11E-04
translation (GO:0006412)	377	15	2.98	+	5.03	5.05E-07	6.09E-04
peptide biosynthetic process (GO:0043043)	404	16	3.20	+	5.00	2.19E-07	2.86E-04
mitochondrion organization (GO:0007005)	438	17	3.47	+	4.90	1.18E-07	2.06E-04
peptide metabolic process (GO:0006518)	538	17	4.26	+	3.99	1.87E-06	1.83E-03
amide biosynthetic process (GO:0043604)	520	16	4.12	+	3.89	5.28E-06	4.60E-03
cellular amide metabolic process (GO:0043603)	803	22	6.36	+	3.46	5.45E-07	6.10E-04
organonitrogen compound biosynthetic process (GO:1901566)	1331	31	10.54	+	2.94	7.15E-08	1.87E-04
carboxylic acid metabolic process (GO:0019752)	816	19	6.46	+	2.94	3.19E-05	2.27E-02
oxoacid metabolic process (GO:0043436)	842	19	6.67	+	2.85	4.82E-05	3.02E-02
cellular nitrogen compound biosynthetic process (GO:0044271)	1381	31	10.93	+	2.84	1.60E-07	2.50E-04
organic acid metabolic process (GO:0006082)	864	19	6.84	+	2.78	6.75E-05	3.30E-02
small molecule metabolic process (GO:0044281)	1616	30	12.79	+	2.34	1.30E-05	1.02E-02
regulation of cell death (GO:0010941)	1631	29	12.91	+	2.25	5.48E-05	3.18E-02
cellular nitrogen compound metabolic process (GO:0034641)	3354	57	26.55	+	2.15	7.22E-09	3.77E-05
cellular biosynthetic process (GO:0044249)	2255	37	17.85	+	2.07	2.24E-05	1.67E-02
gene expression (GO:0010467)	2080	34	16.47	+	2.06	4.27E-05	2.79E-02
organic substance biosynthetic process (GO:1901576)	2325	36	18.41	+	1.96	9.14E-05	4.09E-02
biosynthetic process (GO:0009058)	2390	37	18.92	+	1.96	6.70E-05	3.39E-02
organic cyclic compound metabolic process (GO:1901360)	3076	45	24.35	+	1.85	3.54E-05	2.41E-02
cellular metabolic process (GO:0044237)	7138	87	56.51	+	1.54	1.28E-06	1.34E-03
metabolic process (GO:0008152)	8019	93	63.49	+	1.46	3.58E-06	3.30E-03
organic substance metabolic process (GO:0071704)	7577	85	59.99	+	1.42	8.17E-05	3.77E-02
cellular process (GO:0009987)	15176	148	120.15	+	1.23	7.91E-08	1.77E-04
biological_process (GO:0008150)	17859	157	141.39	+	1.11	6.22E-05	3.25E-02
Unclassified (UNCLASSIFIED)	2730	6	21.61	-	.28	6.22E-05	3.36E-02

## Sheet: A549 molecular function
Table 2: GO term analysis of A549 - molecular function
Analysis Type:	PANTHER Overrepresentation Test (Released 20220202)
Annotation Version and Release Date:	GO Ontology database DOI: 10.5281/zenodo.6399963 Released 2022-03-22
Analyzed List:	upload_1 (Homo sapiens)
Reference List:	Homo sapiens (all genes in database)
Test Type:	FISHER
Correction:	FDR
GO molecular function complete	Homo sapiens - REFLIST (20589)	upload_1 (163)	upload_1 (expected)	upload_1 (over/under)	upload_1 (fold Enrichment)	upload_1 (raw P-value)	upload_1 (FDR)
proton transmembrane transporter activity (GO:0015078)	122	8	.97	+	8.28	8.80E-06	3.60E-03
structural constituent of ribosome (GO:0003735)	168	10	1.33	+	7.52	1.49E-06	1.04E-03
primary active transmembrane transporter activity (GO:0015399)	171	9	1.35	+	6.65	1.29E-05	4.89E-03
oxidoreductase activity (GO:0016491)	744	21	5.89	+	3.57	6.34E-07	5.19E-04
structural molecule activity (GO:0005198)	729	17	5.77	+	2.95	8.36E-05	1.86E-02
RNA binding (GO:0003723)	1655	37	13.10	+	2.82	8.41E-09	1.38E-05
protein binding (GO:0005515)	14421	152	114.17	+	1.33	6.47E-13	3.18E-09
binding (GO:0005488)	16572	157	131.20	+	1.20	5.79E-09	1.42E-05
molecular_function (GO:0003674)	18282	162	144.74	+	1.12	1.34E-07	1.65E-04
DNA binding (GO:0003677)	2499	4	19.78	-	.20	1.67E-05	5.12E-03
molecular transducer activity (GO:0060089)	1552	1	12.29	-	.08	7.15E-05	1.85E-02
signaling receptor activity (GO:0038023)	1552	1	12.29	-	.08	7.15E-05	1.75E-02
double-stranded DNA binding (GO:0003690)	1686	1	13.35	-	.07	3.34E-05	9.10E-03
Unclassified (UNCLASSIFIED)	2307	1	18.26	-	.05	1.34E-07	1.32E-04
DNA-binding transcription factor activity (GO:0003700)	1444	0	11.43	-	< 0.01	1.52E-05	4.97E-03
cis-regulatory region sequence-specific DNA binding (GO:0000987)	1230	0	9.74	-	< 0.01	7.93E-05	1.85E-02
DNA-binding transcription factor activity, RNA polymerase II-specific (GO:0000981)	1390	0	11.00	-	< 0.01	2.29E-05	6.62E-03
RNA polymerase II cis-regulatory region sequence-specific DNA binding (GO:0000978)	1209	0	9.57	-	< 0.01	1.28E-04	2.73E-02
RNA polymerase II transcription regulatory region sequence-specific DNA binding (GO:0000977)	1436	0	11.37	-	< 0.01	1.49E-05	5.24E-03
transcription cis-regulatory region binding (GO:0000976)	1531	0	12.12	-	< 0.01	6.36E-06	3.12E-03
sequence-specific double-stranded DNA binding (GO:1990837)	1588	0	12.57	-	< 0.01	4.19E-06	2.28E-03
transcription regulatory region nucleic acid binding (GO:0001067)	1533	0	12.14	-	< 0.01	6.37E-06	2.84E-03
sequence-specific DNA binding (GO:0043565)	1694	0	13.41	-	< 0.01	1.80E-06	1.10E-03

## Sheet: A549 cellular component
Table 2: GO term analysis of A549 - cellular component
Analysis Type:	PANTHER Overrepresentation Test (Released 20220202)
Annotation Version and Release Date:	GO Ontology database DOI: 10.5281/zenodo.6399963 Released 2022-03-22
Analyzed List:	upload_1 (Homo sapiens)
Reference List:	Homo sapiens (all genes in database)
Test Type:	FISHER
Correction:	FDR
GO cellular component complete	Homo sapiens - REFLIST (20589)	upload_1 (163)	upload_1 (expected)	upload_1 (over/under)	upload_1 (fold Enrichment)	upload_1 (raw P-value)	upload_1 (FDR)
proton-transporting two-sector ATPase complex, catalytic domain (GO:0033178)	19	3	.15	+	19.94	6.56E-04	2.44E-02
mitochondrial outer membrane translocase complex (GO:0005742)	22	3	.17	+	17.22	9.64E-04	3.39E-02
mitochondrial nucleoid (GO:0042645)	45	6	.36	+	16.84	2.88E-06	2.45E-04
nucleoid (GO:0009295)	45	6	.36	+	16.84	2.88E-06	2.35E-04
outer mitochondrial membrane protein complex (GO:0098799)	23	3	.18	+	16.48	1.08E-03	3.68E-02
organellar small ribosomal subunit (GO:0000314)	32	4	.25	+	15.79	1.78E-04	7.55E-03
mitochondrial small ribosomal subunit (GO:0005763)	32	4	.25	+	15.79	1.78E-04	7.40E-03
vacuolar proton-transporting V-type ATPase complex (GO:0016471)	25	3	.20	+	15.16	1.35E-03	4.24E-02
organellar ribosome (GO:0000313)	90	9	.71	+	12.63	8.63E-08	8.80E-06
mitochondrial ribosome (GO:0005761)	90	9	.71	+	12.63	8.63E-08	8.38E-06
organellar large ribosomal subunit (GO:0000315)	56	5	.44	+	11.28	1.17E-04	5.44E-03
integral component of mitochondrial inner membrane (GO:0031305)	56	5	.44	+	11.28	1.17E-04	5.32E-03
mitochondrial large ribosomal subunit (GO:0005762)	56	5	.44	+	11.28	1.17E-04	5.20E-03
intrinsic component of mitochondrial inner membrane (GO:0031304)	57	5	.45	+	11.08	1.27E-04	5.50E-03
proton-transporting two-sector ATPase complex (GO:0016469)	51	4	.40	+	9.91	9.16E-04	3.28E-02
mitochondrial protein-containing complex (GO:0098798)	293	21	2.32	+	9.05	6.44E-14	1.01E-11
integral component of mitochondrial membrane (GO:0032592)	88	6	.70	+	8.61	9.86E-05	4.79E-03
intrinsic component of mitochondrial membrane (GO:0098573)	90	6	.71	+	8.42	1.11E-04	5.26E-03
small ribosomal subunit (GO:0015935)	77	5	.61	+	8.20	4.71E-04	1.81E-02
mitochondrial matrix (GO:0005759)	486	31	3.85	+	8.06	8.31E-19	3.39E-16
mitochondrial inner membrane (GO:0005743)	493	29	3.90	+	7.43	9.60E-17	2.45E-14
inner mitochondrial membrane protein complex (GO:0098800)	156	9	1.24	+	7.29	6.42E-06	4.36E-04
respiratory chain complex (GO:0098803)	89	5	.70	+	7.10	8.79E-04	3.20E-02
mitochondrial respirasome (GO:0005746)	92	5	.73	+	6.86	1.01E-03	3.50E-02
ribosomal subunit (GO:0044391)	187	10	1.48	+	6.75	3.70E-06	2.91E-04
mitochondrial outer membrane (GO:0005741)	209	11	1.65	+	6.65	1.39E-06	1.23E-04
organelle inner membrane (GO:0019866)	556	29	4.40	+	6.59	1.91E-15	3.89E-13
respirasome (GO:0070469)	99	5	.78	+	6.38	1.38E-03	4.28E-02
mitochondrial membrane (GO:0031966)	743	36	5.88	+	6.12	4.25E-18	1.24E-15
oxidoreductase complex (GO:1990204)	125	6	.99	+	6.06	5.96E-04	2.25E-02
mitochondrial envelope (GO:0005740)	792	38	6.27	+	6.06	5.79E-19	2.96E-16
organelle outer membrane (GO:0031968)	236	11	1.87	+	5.89	4.25E-06	3.09E-04
outer membrane (GO:0019867)	238	11	1.88	+	5.84	4.59E-06	3.23E-04
ribosome (GO:0005840)	226	10	1.79	+	5.59	1.80E-05	1.05E-03
microbody (GO:0042579)	145	6	1.15	+	5.23	1.25E-03	4.05E-02
peroxisome (GO:0005777)	145	6	1.15	+	5.23	1.25E-03	3.98E-02
envelope (GO:0031975)	1251	47	9.90	+	4.75	2.30E-19	2.35E-16
organelle envelope (GO:0031967)	1251	47	9.90	+	4.75	2.30E-19	1.57E-16
mitochondrion (GO:0005739)	1667	59	13.20	+	4.47	1.97E-23	4.02E-20
focal adhesion (GO:0005925)	422	14	3.34	+	4.19	9.31E-06	5.94E-04
cell-substrate junction (GO:0030055)	431	14	3.41	+	4.10	1.17E-05	7.25E-04
ribonucleoprotein complex (GO:1990904)	687	21	5.44	+	3.86	1.79E-07	1.66E-05
membrane raft (GO:0045121)	330	10	2.61	+	3.83	3.68E-04	1.50E-02
membrane microdomain (GO:0098857)	331	10	2.62	+	3.82	3.77E-04	1.51E-02
anchoring junction (GO:0070161)	848	20	6.71	+	2.98	1.63E-05	9.76E-04
organelle membrane (GO:0031090)	3665	67	29.02	+	2.31	4.40E-12	5.99E-10
cell junction (GO:0030054)	2116	37	16.75	+	2.21	3.84E-06	2.90E-04
bounding membrane of organelle (GO:0098588)	2124	35	16.82	+	2.08	2.74E-05	1.55E-03
extracellular exosome (GO:0070062)	2100	34	16.63	+	2.05	7.13E-05	3.83E-03
extracellular vesicle (GO:1903561)	2123	34	16.81	+	2.02	7.85E-05	4.11E-03
extracellular organelle (GO:0043230)	2124	34	16.82	+	2.02	7.89E-05	4.03E-03
extracellular membrane-bounded organelle (GO:0065010)	2124	34	16.82	+	2.02	7.89E-05	3.93E-03
organelle lumen (GO:0043233)	5603	82	44.36	+	1.85	5.06E-10	6.07E-08
intracellular organelle lumen (GO:0070013)	5603	82	44.36	+	1.85	5.06E-10	5.73E-08
membrane-enclosed lumen (GO:0031974)	5603	82	44.36	+	1.85	5.06E-10	5.43E-08
cytosol (GO:0005829)	5444	70	43.10	+	1.62	6.62E-06	4.36E-04
cytoplasm (GO:0005737)	12030	146	95.24	+	1.53	2.73E-18	9.28E-16
protein-containing complex (GO:0032991)	5702	69	45.14	+	1.53	6.84E-05	3.77E-03
intracellular membrane-bounded organelle (GO:0043231)	12120	139	95.95	+	1.45	4.83E-13	7.05E-11
intracellular organelle (GO:0043229)	13209	150	104.57	+	1.43	2.70E-16	6.13E-14
membrane-bounded organelle (GO:0043227)	13187	143	104.40	+	1.37	1.72E-11	2.20E-09
organelle (GO:0043226)	14021	152	111.00	+	1.37	1.38E-14	2.35E-12
intracellular anatomical structure (GO:0005622)	14901	157	117.97	+	1.33	2.84E-15	5.27E-13
membrane (GO:0016020)	9947	99	78.75	+	1.26	1.61E-03	4.91E-02
cellular anatomical entity (GO:0110165)	18776	160	148.65	+	1.08	4.20E-04	1.65E-02
cellular_component (GO:0005575)	18924	160	149.82	+	1.07	1.25E-03	4.18E-02
Unclassified (UNCLASSIFIED)	1665	3	13.18	-	.23	1.25E-03	4.11E-02
