# Supplementary material for: HERC5 downregulation in non-small cell lung cancer is associated with altered energy metabolism and metastasis
Source: J Exp Clin Cancer Res. 2024 Apr 11;43:110. doi: 10.1186/s13046-024-03020-z (PMC11008035; doi:10.1186/s13046-024-03020-z)
Supplement: Supplementary file 4 — Supplemental Table 3. Panther Overrepresentation Test of differentially expressed proteins. List containing all GO terms enriched in A549 PAR treated vs KO treated, and A549 untreated vs. treated cell lines. [file 13046_2024_3020_MOESM4_ESM.xlsx]

## Sheet: A549 treated vs untreated CC
Table S3: A549 treated vs untreated - cellular component
	Homo sapiens (REF)	upload_1 ( Hierarchy NEW! Tips)
GO cellular component complete	#	#	expected	Fold Enrichment	+/-	raw P value	FDR
CMG complex	11	6	.08	72.00	+	1.90E-09	2.23E-07
DNA replication preinitiation complex	13	6	.10	60.92	+	4.11E-09	4.10E-07
protein-containing complex	6525	72	49.43	1.46	+	1.87E-04	8.67E-03
nuclear protein-containing complex	1278	25	9.68	2.58	+	1.41E-05	9.37E-04
nucleus	7672	95	58.12	1.63	+	3.17E-09	3.34E-07
intracellular membrane-bounded organelle	12185	134	92.31	1.45	+	8.22E-13	4.11E-10
membrane-bounded organelle	13258	140	100.44	1.39	+	7.03E-13	4.68E-10
organelle	14116	143	106.94	1.34	+	7.07E-12	1.77E-09
cellular anatomical entity	18778	154	142.26	1.08	+	1.57E-04	7.64E-03
intracellular organelle	13320	141	100.91	1.40	+	2.94E-13	2.94E-10
intracellular anatomical structure	14968	150	113.39	1.32	+	2.76E-14	5.51E-11
nucleoplasm	4156	69	31.48	2.19	+	1.62E-11	3.61E-09
nuclear lumen	4524	70	34.27	2.04	+	3.24E-10	4.63E-08
intracellular organelle lumen	5655	84	42.84	1.96	+	6.81E-12	2.27E-09
organelle lumen	5655	84	42.84	1.96	+	6.81E-12	2.72E-09
membrane-enclosed lumen	5655	84	42.84	1.96	+	6.81E-12	1.95E-09
nuclear chromosome	225	13	1.70	7.63	+	3.14E-08	2.98E-06
chromosome	1940	32	14.70	2.18	+	2.61E-05	1.58E-03
intracellular non-membrane-bounded organelle	5347	68	40.51	1.68	+	2.24E-06	1.79E-04
non-membrane-bounded organelle	5348	68	40.52	1.68	+	2.25E-06	1.73E-04
MCM complex	11	6	.08	72.00	+	1.90E-09	2.11E-07
symbiont cell surface	4	2	.03	66.00	+	8.26E-04	2.95E-02
other organism part	5	2	.04	52.80	+	1.15E-03	3.83E-02
condensin complex	8	3	.06	49.50	+	6.58E-05	3.76E-03
MHC class I protein complex	9	3	.07	44.00	+	8.73E-05	4.72E-03
MHC protein complex	25	3	.19	15.84	+	1.19E-03	3.90E-02
recycling endosome membrane	110	9	.83	10.80	+	2.91E-07	2.53E-05
endosome membrane	577	16	4.37	3.66	+	1.07E-05	7.35E-04
cytoplasmic vesicle membrane	1241	22	9.40	2.34	+	2.52E-04	1.14E-02
vesicle membrane	1255	22	9.51	2.31	+	2.79E-04	1.21E-02
vesicle	4008	54	30.36	1.78	+	9.88E-06	7.05E-04
cytoplasm	12184	128	92.30	1.39	+	1.88E-09	2.35E-07
bounding membrane of organelle	2212	31	16.76	1.85	+	6.95E-04	2.62E-02
endosome	1072	19	8.12	2.34	+	7.70E-04	2.80E-02
recycling endosome	208	9	1.58	5.71	+	4.01E-05	2.36E-03
ER to Golgi transport vesicle membrane	63	5	.48	10.48	+	1.60E-04	7.63E-03
coated vesicle membrane	204	7	1.55	4.53	+	1.10E-03	3.81E-02
coated vesicle	321	9	2.43	3.70	+	9.02E-04	3.16E-02
COPII-coated ER to Golgi transport vesicle	93	6	.70	8.52	+	1.03E-04	5.44E-03
spindle microtubule	83	5	.63	7.95	+	5.34E-04	2.05E-02
chromosome, telomeric region	161	9	1.22	7.38	+	5.73E-06	4.24E-04
chromosomal region	391	16	2.96	5.40	+	7.78E-08	7.07E-06
endocytic vesicle membrane	205	7	1.55	4.51	+	1.14E-03	3.85E-02
endocytic vesicle	351	10	2.66	3.76	+	4.16E-04	1.73E-02
condensed chromosome	282	9	2.14	4.21	+	3.67E-04	1.56E-02
cell cortex	313	9	2.37	3.80	+	7.59E-04	2.81E-02
focal adhesion	423	12	3.20	3.74	+	1.15E-04	5.89E-03
cell-substrate junction	433	12	3.28	3.66	+	1.42E-04	7.10E-03
anchoring junction	905	19	6.86	2.77	+	6.77E-05	3.76E-03
early endosome	431	11	3.27	3.37	+	5.30E-04	2.08E-02
perinuclear region of cytoplasm	749	18	5.67	3.17	+	1.93E-05	1.21E-03
extracellular exosome	2102	45	15.92	2.83	+	9.97E-11	1.99E-08
extracellular vesicle	2126	45	16.11	2.79	+	1.44E-10	2.61E-08
extracellular membrane-bounded organelle	2127	45	16.11	2.79	+	1.46E-10	2.24E-08
extracellular organelle	2127	45	16.11	2.79	+	1.46E-10	2.43E-08
extracellular region	4303	56	32.60	1.72	+	1.74E-05	1.12E-03
extracellular space	3330	50	25.23	1.98	+	1.02E-06	8.52E-05
nuclear body	845	17	6.40	2.66	+	2.73E-04	1.21E-02
cytosol	5536	79	41.94	1.88	+	5.00E-10	6.66E-08
Unclassified	1669	2	12.64	.16	-	5.12E-04	2.09E-02

## Sheet: A549 treated vs untreated MF
Table S3: A549 treated vs untreated - molecular function
	Homo sapiens (REF)	upload_1 ( Hierarchy NEW! Tips)
GO molecular function complete	#	#	expected	Fold Enrichment	+/-	raw P value	FDR
single-stranded DNA helicase activity	23	6	.17	34.43	+	6.75E-08	2.01E-05
DNA helicase activity	60	6	.45	13.20	+	1.03E-05	1.93E-03
ATP-dependent activity, acting on DNA	126	8	.95	8.38	+	7.98E-06	1.62E-03
catalytic activity, acting on DNA	258	10	1.95	5.12	+	3.67E-05	6.41E-03
catalytic activity, acting on a nucleic acid	617	14	4.67	3.00	+	3.02E-04	3.93E-02
catalytic activity	5679	67	43.02	1.56	+	4.49E-05	7.35E-03
helicase activity	157	7	1.19	5.89	+	2.46E-04	3.37E-02
3'-5' DNA helicase activity	14	3	.11	28.29	+	2.62E-04	3.50E-02
ubiquitin conjugating enzyme activity	34	4	.26	15.53	+	1.86E-04	2.62E-02
ubiquitin-like protein conjugating enzyme activity	40	4	.30	13.20	+	3.30E-04	4.08E-02
transferase activity	2316	33	17.55	1.88	+	3.33E-04	4.02E-02
virus receptor activity	79	6	.60	10.03	+	4.40E-05	7.43E-03
exogenous protein binding	80	6	.61	9.90	+	4.70E-05	7.44E-03
protein binding	14460	144	109.55	1.31	+	2.31E-11	1.17E-07
binding	16644	150	126.09	1.19	+	2.81E-08	8.90E-06
single-stranded DNA binding	123	9	.93	9.66	+	7.03E-07	1.78E-04
nucleic acid binding	4040	55	30.61	1.80	+	6.28E-06	1.33E-03
organic cyclic compound binding	6090	85	46.14	1.84	+	1.51E-10	1.09E-07
cadherin binding	325	12	2.46	4.87	+	9.64E-06	1.88E-03
cell adhesion molecule binding	553	15	4.19	3.58	+	2.61E-05	4.73E-03
ATP binding	1496	37	11.33	3.26	+	1.53E-10	9.67E-08
purine ribonucleoside triphosphate binding	1844	42	13.97	3.01	+	7.88E-11	1.33E-07
nucleoside phosphate binding	2180	46	16.52	2.79	+	9.21E-11	7.78E-08
anion binding	2448	46	18.55	2.48	+	5.76E-09	2.09E-06
ion binding	6139	75	46.51	1.61	+	2.44E-06	5.88E-04
small molecule binding	6347	76	48.08	1.58	+	3.32E-06	7.66E-04
heterocyclic compound binding	2316	46	17.55	2.62	+	6.59E-10	2.78E-07
adenyl ribonucleotide binding	1556	37	11.79	3.14	+	4.48E-10	2.07E-07
purine ribonucleotide binding	1910	42	14.47	2.90	+	2.31E-10	1.30E-07
purine nucleotide binding	2014	43	15.26	2.82	+	3.26E-10	1.65E-07
nucleotide binding	2179	46	16.51	2.79	+	9.07E-11	9.19E-08
ribonucleotide binding	1927	43	14.60	2.95	+	8.29E-11	1.05E-07
carbohydrate derivative binding	2291	48	17.36	2.77	+	3.89E-11	9.87E-08
adenyl nucleotide binding	1659	38	12.57	3.02	+	6.93E-10	2.70E-07
protein homodimerization activity	735	17	5.57	3.05	+	5.32E-05	8.17E-03
identical protein binding	2192	39	16.61	2.35	+	3.69E-07	9.85E-05
chromatin binding	632	14	4.79	2.92	+	3.82E-04	4.51E-02
protein-containing complex binding	1788	35	13.55	2.58	+	1.82E-07	5.12E-05
RNA binding	1679	36	12.72	2.83	+	1.20E-08	4.05E-06
transferase activity, transferring phosphorus-containing groups	937	18	7.10	2.54	+	3.10E-04	3.93E-02
enzyme binding	2114	36	16.02	2.25	+	3.77E-06	8.31E-04
Unclassified	2292	4	17.36	.23	-	1.56E-04	2.33E-02

## Sheet: A549 treated vs untreated BP
Table S3: A549 treated vs untreated - biological process
	Homo sapiens (REF)	upload_1 ( Hierarchy NEW! Tips)
GO biological process complete	#	#	expected	Fold Enrichment	+/-	raw P value	FDR
mitotic DNA replication initiation	5	3	.04	79.20	+	2.27E-05	6.18E-03
mitotic cell cycle process	510	20	3.86	5.18	+	3.29E-09	2.51E-05
mitotic cell cycle	594	20	4.50	4.44	+	3.84E-08	7.32E-05
cell cycle	1265	28	9.58	2.92	+	3.67E-07	3.29E-04
cell cycle process	880	23	6.67	3.45	+	2.94E-07	2.80E-04
mitotic DNA replication	14	4	.11	37.71	+	8.67E-06	3.07E-03
nuclear DNA replication	26	4	.20	20.31	+	7.24E-05	1.35E-02
cell cycle DNA replication	27	4	.20	19.56	+	8.26E-05	1.48E-02
DNA replication	196	10	1.48	6.73	+	3.73E-06	1.77E-03
DNA metabolic process	776	18	5.88	3.06	+	3.05E-05	7.50E-03
nucleic acid metabolic process	2180	35	16.52	2.12	+	1.97E-05	5.66E-03
nucleobase-containing compound metabolic process	2743	46	20.78	2.21	+	1.69E-07	2.15E-04
organic cyclic compound metabolic process	3226	49	24.44	2.00	+	1.23E-06	7.48E-04
organic substance metabolic process	7437	83	56.34	1.47	+	1.69E-05	4.94E-03
metabolic process	7979	88	60.45	1.46	+	1.03E-05	3.58E-03
heterocycle metabolic process	2931	47	22.20	2.12	+	4.10E-07	3.29E-04
cellular metabolic process	6416	74	48.61	1.52	+	2.66E-05	6.99E-03
primary metabolic process	6944	78	52.61	1.48	+	3.87E-05	8.30E-03
cellular aromatic compound metabolic process	2971	47	22.51	2.09	+	5.36E-07	4.08E-04
cellular nitrogen compound metabolic process	3288	48	24.91	1.93	+	4.76E-06	2.14E-03
nitrogen compound metabolic process	6426	77	48.68	1.58	+	3.31E-06	1.63E-03
nuclear cell cycle DNA replication initiation	5	3	.04	79.20	+	2.27E-05	6.41E-03
cell cycle DNA replication initiation	5	3	.04	79.20	+	2.27E-05	6.29E-03
DNA replication initiation	28	6	.21	28.29	+	1.85E-07	2.17E-04
meiotic chromosome condensation	6	3	.05	66.00	+	3.39E-05	7.71E-03
chromosome condensation	42	6	.32	18.86	+	1.55E-06	9.09E-04
chromosome organization	468	19	3.55	5.36	+	4.89E-09	2.48E-05
organelle organization	3099	48	23.48	2.04	+	8.06E-07	5.85E-04
cellular component organization	5636	74	42.70	1.73	+	1.13E-07	1.57E-04
cellular component organization or biogenesis	5852	78	44.33	1.76	+	1.86E-08	4.72E-05
double-strand break repair via break-induced replication	12	6	.09	66.00	+	2.83E-09	4.31E-05
double-strand break repair via homologous recombination	119	8	.90	8.87	+	5.37E-06	2.21E-03
recombinational repair	124	8	.94	8.52	+	7.14E-06	2.79E-03
DNA damage response	778	18	5.89	3.05	+	3.15E-05	7.51E-03
cellular response to stress	1588	28	12.03	2.33	+	2.92E-05	7.30E-03
response to stress	3419	56	25.90	2.16	+	7.59E-09	2.89E-05
DNA recombination	252	11	1.91	5.76	+	5.07E-06	2.15E-03
double-strand break repair	217	8	1.64	4.87	+	3.10E-04	4.22E-02
regulation of DNA-templated DNA replication initiation	15	6	.11	52.80	+	8.11E-09	2.47E-05
regulation of DNA-templated DNA replication	48	6	.36	16.50	+	3.15E-06	1.60E-03
regulation of DNA replication	128	7	.97	7.22	+	7.35E-05	1.35E-02
regulation of nitrogen compound metabolic process	5474	66	41.47	1.59	+	2.44E-05	6.53E-03
regulation of metabolic process	6559	76	49.69	1.53	+	1.37E-05	4.37E-03
regulation of primary metabolic process	5622	67	42.59	1.57	+	2.91E-05	7.39E-03
regulation of macromolecule metabolic process	6033	70	45.70	1.53	+	4.29E-05	9.09E-03
positive regulation of chromosome condensation	8	3	.06	49.50	+	6.58E-05	1.29E-02
regulation of chromosome condensation	11	3	.08	36.00	+	1.43E-04	2.34E-02
regulation of chromosome organization	249	10	1.89	5.30	+	2.74E-05	7.09E-03
regulation of cellular component organization	2442	39	18.50	2.11	+	5.50E-06	2.21E-03
positive regulation of cellular process	5707	65	43.23	1.50	+	2.10E-04	3.14E-02
DNA unwinding involved in DNA replication	21	6	.16	37.71	+	4.26E-08	7.22E-05
DNA duplex unwinding	76	6	.58	10.42	+	3.59E-05	7.92E-03
DNA geometric change	82	7	.62	11.27	+	4.88E-06	2.13E-03
DNA conformation change	91	9	.69	13.05	+	6.47E-08	9.86E-05
mitotic chromosome condensation	17	4	.13	31.06	+	1.67E-05	4.98E-03
mitotic sister chromatid segregation	140	8	1.06	7.54	+	1.65E-05	5.03E-03
mitotic nuclear division	166	10	1.26	7.95	+	9.00E-07	6.24E-04
nuclear division	321	11	2.43	4.52	+	4.42E-05	8.98E-03
organelle fission	347	11	2.63	4.18	+	8.68E-05	1.54E-02
sister chromatid segregation	144	9	1.09	8.25	+	2.41E-06	1.27E-03
nuclear chromosome segregation	234	9	1.77	5.08	+	9.58E-05	1.68E-02
chromosome segregation	332	11	2.52	4.37	+	5.92E-05	1.17E-02
2'-deoxyribonucleotide biosynthetic process	14	3	.11	28.29	+	2.62E-04	3.77E-02
deoxyribonucleotide biosynthetic process	14	3	.11	28.29	+	2.62E-04	3.74E-02
deoxyribonucleotide metabolic process	42	4	.32	12.57	+	3.92E-04	4.86E-02
phosphate-containing compound metabolic process	1711	27	12.96	2.08	+	3.64E-04	4.66E-02
phosphorus metabolic process	1737	27	13.16	2.05	+	4.04E-04	4.92E-02
deoxyribose phosphate biosynthetic process	14	3	.11	28.29	+	2.62E-04	3.70E-02
deoxyribose phosphate metabolic process	42	4	.32	12.57	+	3.92E-04	4.82E-02
2'-deoxyribonucleotide metabolic process	41	4	.31	12.88	+	3.60E-04	4.66E-02
DNA strand elongation involved in DNA replication	15	3	.11	26.40	+	3.13E-04	4.22E-02
positive regulation of chromosome separation	30	6	.23	26.40	+	2.65E-07	2.70E-04
regulation of chromosome separation	74	6	.56	10.70	+	3.12E-05	7.54E-03
regulation of chromosome segregation	131	9	.99	9.07	+	1.15E-06	7.32E-04
regulation of cell cycle	1090	20	8.26	2.42	+	2.55E-04	3.71E-02
positive regulation of cell cycle process	255	9	1.93	4.66	+	1.79E-04	2.81E-02
positive regulation of nitric-oxide synthase biosynthetic process	16	3	.12	24.75	+	3.70E-04	4.70E-02
positive regulation of chromosome segregation	28	5	.21	23.57	+	4.51E-06	2.08E-03
pyrimidine nucleoside monophosphate metabolic process	23	4	.17	22.96	+	4.72E-05	9.46E-03
nucleoside monophosphate metabolic process	79	6	.60	10.03	+	4.40E-05	9.06E-03
symbiont entry into host cell	110	6	.83	7.20	+	2.46E-04	3.61E-02
symbiont entry into host	112	7	.85	8.25	+	3.29E-05	7.59E-03
biological process involved in interaction with host	150	10	1.14	8.80	+	3.74E-07	3.17E-04
biological process involved in symbiotic interaction	260	12	1.97	6.09	+	1.07E-06	7.07E-04
biological process involved in interspecies interaction between organisms	1557	32	11.80	2.71	+	2.39E-07	2.60E-04
viral life cycle	178	10	1.35	7.42	+	1.64E-06	9.26E-04
viral process	254	10	1.92	5.20	+	3.23E-05	7.57E-03
regulation of viral process	169	7	1.28	5.47	+	3.78E-04	4.76E-02
protein homooligomerization	200	8	1.52	5.28	+	1.82E-04	2.83E-02
protein complex oligomerization	264	9	2.00	4.50	+	2.30E-04	3.40E-02
protein-containing complex assembly	1270	25	9.62	2.60	+	1.27E-05	4.29E-03
cellular component assembly	2459	36	18.63	1.93	+	9.96E-05	1.73E-02
cellular component biogenesis	2708	41	20.52	2.00	+	1.31E-05	4.34E-03
protein-containing complex organization	2027	33	15.36	2.15	+	3.49E-05	7.81E-03
cell division	525	19	3.98	4.78	+	2.89E-08	6.29E-05
negative regulation of proteolysis	224	8	1.70	4.71	+	3.80E-04	4.75E-02
defense response to virus	272	9	2.06	4.37	+	2.84E-04	3.94E-02
response to virus	373	12	2.83	4.25	+	3.59E-05	7.81E-03
response to other organism	1382	25	10.47	2.39	+	6.70E-05	1.29E-02
response to external biotic stimulus	1385	25	10.49	2.38	+	6.84E-05	1.29E-02
response to biotic stimulus	1429	26	10.83	2.40	+	4.30E-05	8.97E-03
defense response to symbiont	916	19	6.94	2.74	+	7.92E-05	1.44E-02
defense response to other organism	1022	19	7.74	2.45	+	3.14E-04	4.19E-02
defense response	1444	27	10.94	2.47	+	1.35E-05	4.38E-03
regulation of vesicle-mediated transport	530	15	4.02	3.74	+	1.62E-05	5.03E-03
regulation of localization	2028	32	15.36	2.08	+	6.76E-05	1.29E-02
regulation of innate immune response	432	12	3.27	3.67	+	1.39E-04	2.30E-02
regulation of immune system process	1540	25	11.67	2.14	+	3.32E-04	4.39E-02
regulation of response to biotic stimulus	519	13	3.93	3.31	+	1.98E-04	3.05E-02
response to xenobiotic stimulus	434	12	3.29	3.65	+	1.45E-04	2.35E-02
phosphorylation	745	16	5.64	2.83	+	2.04E-04	3.12E-02
innate immune response	769	16	5.83	2.75	+	2.89E-04	3.97E-02
response to cytokine	824	17	6.24	2.72	+	2.05E-04	3.09E-02
response to organic substance	2467	35	18.69	1.87	+	2.74E-04	3.84E-02
positive regulation of catalytic activity	884	18	6.70	2.69	+	1.55E-04	2.48E-02
positive regulation of molecular function	1219	26	9.23	2.82	+	2.01E-06	1.09E-03
regulation of molecular function	2008	34	15.21	2.24	+	8.64E-06	3.14E-03
regulation of catalytic activity	1408	27	10.67	2.53	+	8.64E-06	3.21E-03
regulation of protein localization	891	18	6.75	2.67	+	1.70E-04	2.70E-02
regulation of cellular localization	999	22	7.57	2.91	+	8.30E-06	3.16E-03
cellular response to organic substance	1725	28	13.07	2.14	+	1.24E-04	2.13E-02
cellular response to chemical stimulus	2389	35	18.10	1.93	+	1.34E-04	2.24E-02
regulation of multicellular organismal process	2966	41	22.47	1.82	+	1.30E-04	2.20E-02
Unclassified	2787	7	21.11	.33	-	3.50E-04	4.57E-02

## Sheet: A549p treat vs A549KO treat BP
Table S3: A549 PAR treated vs HERC5 KO treated - biological process
No statistically significant results.

## Sheet: A549p treat vs A549KO treat MF
Table S3: A549 PAR treated vs HERC5 KO treated - molecular function
	Homo sapiens (REF)	upload_1 ( Hierarchy NEW! Tips)
GO molecular function complete	#	#	expected	Fold Enrichment	+/-	raw P value	FDR
RNA binding	1679	25	8.40	2.98	+	5.60E-07	9.46E-04
binding	16644	101	83.25	1.21	+	2.00E-07	1.01E-03
protein binding	14460	94	72.33	1.30	+	3.67E-07	9.29E-04

## Sheet: A549p treat vs A549KO treat CC
Table S3: A549 PAR treated vs HERC5 KO treated - cellular component
	Homo sapiens (REF)	upload_1 ( Hierarchy NEW! Tips)
GO cellular component complete	#	#	expected	Fold Enrichment	+/-	raw P value	FDR
NatA complex	5	2	.03	79.97	+	2.45E-04	4.09E-02
cytoplasm	12184	89	60.94	1.46	+	2.13E-09	4.25E-06
intracellular anatomical structure	14968	98	74.87	1.31	+	5.59E-09	5.59E-06
signal peptidase complex	6	2	.03	66.64	+	3.67E-04	4.58E-02
membrane-bounded organelle	13258	89	66.32	1.34	+	7.66E-07	3.83E-04
organelle	14116	92	70.61	1.30	+	1.04E-06	4.16E-04
intracellular organelle	13320	89	66.63	1.34	+	1.23E-06	4.09E-04
intracellular membrane-bounded organelle	12185	84	60.95	1.38	+	1.57E-06	4.48E-04
ribonucleoprotein complex	714	12	3.57	3.36	+	2.35E-04	4.27E-02
extracellular exosome	2102	23	10.51	2.19	+	2.52E-04	3.88E-02
extracellular vesicle	2126	23	10.63	2.16	+	4.47E-04	5.26E-02
extracellular membrane-bounded organelle	2127	23	10.64	2.16	+	4.48E-04	4.72E-02
extracellular organelle	2127	23	10.64	2.16	+	4.48E-04	4.98E-02
cytosol	5536	54	27.69	1.95	+	3.86E-08	2.57E-05
intracellular organelle lumen	5655	48	28.29	1.70	+	3.33E-05	7.39E-03
organelle lumen	5655	48	28.29	1.70	+	3.33E-05	8.32E-03
membrane-enclosed lumen	5655	48	28.29	1.70	+	3.33E-05	6.65E-03
intracellular non-membrane-bounded organelle	5347	44	26.75	1.65	+	2.59E-04	3.69E-02
non-membrane-bounded organelle	5348	44	26.75	1.64	+	2.59E-04	3.45E-02
